# Supplementary material for: In Vitro Osteoinductivity Assay of Hydroxylapatite Scaffolds, Obtained with Biomorphic Transformation Processes, Assessed Using Human Adipose Stem Cell Cultures
Source: Int J Mol Sci. 2021 Jun 30;22(13):7092. doi: 10.3390/ijms22137092 (PMC8267654; doi:10.3390/ijms22137092)
Supplement: Supplementary file 1 [file ijms-22-07092-s001.zip]

Archive with 1 entries (1 files):
- ijms-1167682-supplementary.pdf
